# Supplementary material for: Safeguarding genome integrity during gene-editing therapy in a mouse model of age-related macular degeneration
Source: Nat Commun. 2022 Dec 22;13:7867. doi: 10.1038/s41467-022-35640-4 (PMC9780342; doi:10.1038/s41467-022-35640-4)
Supplement: Supplementary file 4 — Source data [file 41467_2022_35640_MOESM4_ESM.xlsx]

## Sheet: Figure 1&S1
Editing efficiency (%) for 1b
pbs-2week	0.1	0.1	0.2	0.1	0.1	0.1	0.1	0.1
Cas9-2week	8.1	9.1	5.7
pbs-4week	0.2	0.2	0.2	0.2	0.2	0.2
Cas9-4week	7.3	13.2	6.4
PBS-12week	0.4	0.3	0.4	0.3	1	0.9
Cas9-12week	11.6	14.1	12.4	12.6	12.9
off-target translocation (%) in 1d
2-week	0.1	0.03	0.07
4-week	0.37	0.5	0.41
12-week	0.18	0.32	0.07	0.16	0.3	0.21
general translocation (%) in 1d
2-week	0.5	0.7	0.8
4-week	0.28	0.3	0.23
12-week	0.19	0.33	0.14	0.2	0.21	0.2
AAV integration(%) in 1e
2-week	23	30.4	32.3
4-week	32.3	39.8	37.1
12-week	29.2	35.6	25.3	26.9	29.6	31
Editing efficiency (%) for supplementary 1a
N2a	sg8	sg9	sg10	sg11	sg12	sg13	sg1	sg2	sg3	sg4	sg5	sg6	sg7
0.00129878	0.956497	0.953144	0.881252	0.653134	0.62623	0.0423629	0.763082	0.75732	0.109182	0.671291	0.703526	0.479998	0.11184
0.00210293	0.873967	0.848763	0.745989	0.65691	0.702957	0.0464176	0.809929	0.705616	0.111306	0.650407	0.826825	0.481391	0.114833
0.00128345	0.915135	0.898848	0.855757	0.660432	0.700015	0.0468212	0.842511	0.827369	0.110348	0.609487	0.848688	0.478752	0.114992
Editing efficiency (%) for supplementary 1d
pbs-2week	0.1	0.1	0.2	0.1	0.1	0.1	0.1	0.1
Cas9-2week	4.3	3.2
pbs-4week	0.2	0.2	0.2	0.2	0.2	0.2
Cas9-4week	4.6	10.9	9.1	5.8
PBS-12week	0.4	0.3	0.4	0.3	1	0.9
Cas9-12week	17.2	13.7	9.7	15.2	15.3	13.7
off-target translocation (%) in supplementary 1f
2-week	0.17	0.05
4-week	0.6	0.5	0.4	0.5
12-week	0.5	0.4	0.1	0.3	0.2	0.3
general translocation (%) in supplementary 1g
2-week	1.4	1.3
4-week	0.3	0.3	0.3	0.4
12-week	0.1	0.2	0.1	0.2	0.1	0.2
AAV integrations (%) in supplementary 1h
2-week	46.2	47.5
4-week	43.9	35.4	42	42.7
12-week	22.2	23.5	14.9	19.6	27.3	27.3
Large deletions (%) in supplementary 1i
2-week	1.4	1.3
4-week	0.3	0.3	0.3	0.4
12-week	0.1	0.2	0.1	0.2	0.1	0.2

## Sheet: Figure 2&S2
Editing efficiency (%) in figure 2b							VEGFA concentration in figure 2d+H11								FFA in figure 2f
PBS	0.1	0.1	0.2	0.1	0.1		WT	PF68	Cas9-Nter;sgVegfa	Cas9Tx-Cter	Cas9-Cter	Cas9;sgVegfa	Cas9Tx;sgVegfa		PF68	Cas9-Nter;sgVegfa	Cas9-Cter	CasTx-Cter	Cas9;sgVegfa	Cas9Tx;sgVegfa
N	0.1	0.1	0.8	0.6	0.3		21.1198	30.3557	18.1255	21.702	21.4686	19.2631	12.0603		4	1	4	4	1	2
C-Cas9	1	0.9	0.4	0.4			22.5065	20.2981	15.9992	23.4859	25.2382	19.3168	11.4123		4	1	1	3	1	2
C-Cas9TX	0.3	0.1	0.1	0.3	0.4		21.3798	19.3045	15.2053	15.3828	19.1928	12.8792	23.9426		4	2	3	3	1	2
cas9	11.1	9.2	10				25.1893	24.3364	11.8959	20.6595	14.6367	26.955	22.8079		4	1	1	2	1	3
Cas9TX	10.6	20.4	27.4				17.9551	21.9688	19.8207	14.5576	24.9861	12.1893	15.0209		4	1	2	3	1	3
							18.5268	25.1009	23.787	22.7235	21.678	16.3683	17.5538		4	1	4	1	2	3
							20.1721	24.4182	12.9034	18.8442	26.338	16.6941	13.7556		4	1	4	1	4	1
							17.6908	21.1906	20.6285	18.4051	20.3196	9.78431	18.8068		3	2	3	1	4	1
							24.0916								2	3	1	3	4	1
							23.1167								3	1	4	4	4	1
							28.8904								3	1	4	4	4	1
							27.7525								2	1	2	2	3	2
							24.8113								2	4	4	2	1	1
							22.7859								2	3	4	1	1	1
							27.617								1	1	4	4	1	1
							16.235								1	1	2	1	2	4
															1	1	4	1	4	4
qPCR in supplementary figure 2a															1	4	4	1	4	4
PBS	27.2	26.6	27.2	27.3	27.2										4	2	4	1	1	1
N	23.7	23.4	19.3	19.6	20.4										3	1	4	1	1	3
C-Cas9	27.7	26.4	26.9	27	26.7										2	1	4	1	1	4
C-Cas9TX	27.4	27.3	27.8	28	26.9										1	2	4	2	1	1
cas9	21.4	20.6	21.9												1	4	4	4	4	1
Cas9TX	22	22	23.4	22.6											3	4	4	4	4	1
qPCR in supplementary figure 2b
PBS	26.4	25.8	26.2	25.8	25.7
N	27	26.5	26.7	25.1	25.6
C-Cas9	21.3	21.5	21.5	21.8	20.8
C-Cas9TX	21.2	21.5	22	22.1	20.8
cas9		21.5	20.7	22.1
Cas9TX	21.2		20.9	22.5	21.5

## Sheet: Figure 3&S3
Translocation% in figure 3b
	Cas9			Cas9TX
OT1	3.1	2.7	2.2	0.02	0	0.04
OT2	0.4	0.9	0.5	0	0	0
OT3	1.2	1.1	0.6	0	0	0
OT4	0.5	0.5	0.3	0	0	0
OT5	0.2	0.2	0.2	0	0	0
Translocation% in figure 3c
Cas9	6.5	9	7
Cas9TX	1.4	0.6	0.7
Editing efficiency% in figure 3d
Cas9	14.4	14.3	13.5
Cas9TX	10.3	19.4	17.8
Translocation% in figure 3e
	Cas9			Cas9TX
OT1	0.03	0.05	0.06	0	0.01	0
OT2	0.03	0.07	0.06	0	0	0
Translocation% in figure 3f
Cas9	0.5	0.6	0.6
Cas9TX	0.2	0.1	0.1
Indels% in Supplementary figure 3a
	Cas9			Cas9TX
OT1	15.89	15.74	16.9	9.2	16	9.2
OT2	5.99	8.48	7.61	0.8	1.3	0.8
OT3	4.98	6.03	5.75	3.7	6.2	3.7
OT4	0.28	0.28	0.32	0.1	0.1	0.1
OT5	0.5	0.92	0.81	0.2	0.2	0.2
Indels% in Supplementary figure 3b
	Cas9			Cas9TX
OT1	3.8	3.7	3.3	0.9	1.7	4.1
OT2	8.7	9.5	9	1.7	3.9	6.5

## Sheet: Figure 4&S4
AAV integration to total events in Figure 4c					AAV integration distribution across AAV in figure 4d				AAV integration in figure 4e								AAV integration distribution across AAV in Supplementary figure 4a
sg1	9.88	10.83	12.26		Cas9	cas9Tx			Cas9	9.88	10.83	12.26					Cas9	cas9Tx
sg2	12.35	15.38	12.18		2.6	0.05			TX	0.41	0.6	0.17					3.2	0.42
					0.5	0			PBS	0.02	0.01	0.02	0.01	0	0.01	0.02	0.1	0.02
					0.1	0			Cas9-Nter	0.01	0.01	0.4	0.23	0.12	0.05		0.2	0.03
					0.2	0			Cas9-Cter	0.16	0.22	0.18	0.22	0.04	0.04		0.1	0.02
					0.4	0			Cas9TX-Cter	0.03	0.01	0	0.19	0.06	0.04		0.1	0.01
					0.1	0											0.1	0.02
					0.1	0											0.1	0.02
					0.1	0			AAV integration in supplementary figure 4b								0.2	0.02
					0.1	0			Cas9	12.35	15.38	12.18					0.2	0.02
					0.1	0			Cas9TX	0.54	1.64	2.35					0.2	0.02
					0.1	0											0.2	0.01
					0.1	0											0.2	0.01
					0.1	0											0.2	0.01
					0.1	0											0.2	0.02
					0.1	0											0.2	0.02
					0.1	0											0.2	0.03
					0.1	0											0.2	0.02
					0.1	0											0.1	0.02
					0.1	0											0.2	0.01
					0.1	0											0.2	0.04
					0.1	0											0	0
					0.1	0											0.1	0.02
					0.1	0											0.1	0
					0.1	0											0.1	0.01
					0.1	0											0.1	0.02
					0.1	0											0.1	0.02
					0.1	0											0.1	0.02
					0.1	0											0.1	0.01
					0.1	0											0.1	0.02
					0.2	0											0.2	0.02
					0.1	0											0.1	0.01
					0.1	0											0.2	0.02
					0.1	0											0.1	0.02
					0.1	0											0.1	0.02
					0.1	0											0.1	0.01
					0.1	0											0.2	0.02
					0.1	0											0.1	0.01
					0.1	0											0.1	0.02
					0.1	0											0.1	0.02
					0.1	0											0.1	0.01
					0.1	0											0	0.01
					0.1	0											0	0.01
					0.1	0											0	0.01
					0.1	0											0	0.01
					0.1	0											0	0.03
					0.1	0											0	0
					0.1	0											0	0
					0.1	0											0	0
					0.1	0											0	0
					0.1	0											0	0
					0.1	0											0	0
					0.1	0											0	0
					0.1	0											0	0
					0.1	0											0	0
					0.1	0											0	0
					0.1	0											0	0
					0.1	0											0	0
					0.1	0											0	0
					0.6	0.01											3.3	0.49
					3	0.06

## Sheet: plasmid sequence
split AAV-N-Cas9(TX) (5787 bp)
CCTGCAGGCAGCTGCGCGCTCGCTCGCTCACTGAGGCCGCCCGGGCGTCGGGCGACCTTTGGTCGCCCGGCCTCAGTGAGCGAGCGAGCGCGCAGAGAGGGAGTGGCCAACTCCATCACTAGGGGTTCCTGCGGCCTCTAGAgagggcctatttcccatgattccttcatatttgcatatacgatacaaggctgttagagagataattggaattaatttgactgtaaacacaaagatattagtacaaaatacgtgacgtagaaagtaataatttcttgggtagtttgcagttttaaaattatgttttaaaatggactatcatatgcttaccgtaacttgaaagtatttcgatttcttggctttatatatcttGTGGAAAGGACGAAACACCgaccctgg…
split AAV-C-Cas9 (5857 bp)
cctgcaggcagctgcgcgctcgctcgctcactgaggccgcccgggcgtcgggcgacctttggtcgcccggcctcagtgagcgagcgagcgcgcagagagggagtggccaactccatcactaggggttcctgcggcctctagctaggtcttgaaaggagtgggaattggctccggtgcccgtcagtgggcagagcgcacatcgcccacagtccccgagaagttggggggaggggtcggcaattgatccggtgcctagagaaggtggcgcggggtaaactgggaaagtgatgtcgtgtactggctccgcctttttcccgagggtgggggagaaccgtatataagtgcagtagtcgccgtgaacgttctttttcgcaacgggtttgccgccagaacacagga…
split AAV-C-Cas9TX (6580 bp)
cctgcaggcagctgcgcgctcgctcgctcactgaggccgcccgggcgtcgggcgacctttggtcgcccggcctcagtgagcgagcgagcgcgcagagagggagtggccaactccatcactaggggttcctgcggcctctagctaggtcttgaaaggagtgggaattggctccggtgcccgtcagtgggcagagcgcacatcgcccacagtccccgagaagttggggggaggggtcggcaattgatccggtgcctagagaaggtggcgcggggtaaactgggaaagtgatgtcgtgtactggctccgcctttttcccgagggtgggggagaaccgtatataagtgcagtagtcgccgtgaacgttctttttcgcaacgggtttgccgccagaacacagga…
